# Supplementary material for: The Evolving Role of the Endoscopic Endonasal Transplanum–Transtuberculum Approach in the Management of Craniopharyngiomas: A Systematic Review of Outcomes, Reconstruction, and Surgical Evolution
Source: J Clin Med. 2026 Apr 17;15(8):3072. doi: 10.3390/jcm15083072 (PMC13117643; doi:10.3390/jcm15083072)
Supplement: Supplementary file 1 [file jcm-15-03072-s001.zip]

Archive with 1 entries (1 files):
- jcm-4202248-supplementary.pdf
